# Supplementary material for: Correlation Analysis of Twig and Leaf Characteristics and Leaf Thermal Dissipation of Hippophae rhamnoides in the Riparian Zone of the Taohe River in Gansu Province, China
Source: Plants (Basel). 2025 Jan 20;14(2):282. doi: 10.3390/plants14020282 (PMC11769175; doi:10.3390/plants14020282)
Supplement: Supplementary file 1 [file plants-14-00282-s001.zip]

Archive with 1 entries (1 files):
- plants-3393648-supplementary.pdf
